# Supplementary material for: Dual Annual Spawning Races in Atlantic Sturgeon
Source: PLoS One. 2015 May 28;10(5):e0128234. doi: 10.1371/journal.pone.0128234 (PMC4447295; doi:10.1371/journal.pone.0128234)
Supplement: S1 Dataset — The timeframe is the Julian Day broken up into four periods. The spring male was tagged in 2012 and returned in 2013 and 2014. The fall male was tagged in 2011 and returned each year after being tagged. The one female shown is a fall female that exhibits a long staging period in the lower part of the river prior to spawning. (CSV) [file pone.0128234.s001.csv]

Time_Frame	Month	2012T_spring_male	2013_spring_male	2014_spring_male	2013_fall_female	fall_male_2012	fall_male_2013	fall_male_2014
1	January
1.25
1.5
1.75
2
2.25
2.5
2.75
3
3.25
3.5
3.75
4
4.25
4.5
4.75
5
5.25
5.5
5.75
6
6.25
6.5
6.75
7
7.25
7.5
7.75
8
8.25
8.5
8.75
9
9.25
9.5
9.75
10
10.25
10.5
10.75
11
11.25
11.5
11.75
12
12.25
12.5
12.75
13
13.25
13.5
13.75
14
14.25
14.5
14.75
15
15.25
15.5
15.75
16
16.25
16.5
16.75
17
17.25
17.5
17.75
18
18.25
18.5
18.75
19
19.25
19.5
19.75
20
20.25
20.5
20.75
21
21.25
21.5
21.75
22
22.25
22.5
22.75
23
23.25
23.5
23.75
24
24.25
24.5
24.75
25
25.25
25.5
25.75
26
26.25
26.5
26.75
27
27.25
27.5
27.75
28
28.25
28.5
28.75
29
29.25
29.5
29.75
30
30.25
30.5
30.75
31
31.25
31.5
31.75
32	February
32.25
32.5
32.75
33
33.25
33.5
33.75
34
34.25
34.5
34.75
35
35.25
35.5
35.75
36
36.25
36.5
36.75
37
37.25
37.5
37.75
38
38.25
38.5
38.75
39
39.25
39.5
39.75
40
40.25
40.5
40.75
41
41.25
41.5
41.75
42
42.25
42.5
42.75
43
43.25
43.5
43.75
44
44.25
44.5
44.75
45
45.25
45.5
45.75
46
46.25
46.5
46.75
47
47.25
47.5
47.75
48
48.25
48.5
48.75
49
49.25
49.5
49.75
50
50.25
50.5
50.75
51
51.25
51.5
51.75
52
52.25
52.5
52.75
53
53.25
53.5
53.75
54
54.25
54.5
54.75
55
55.25
55.5
55.75
56
56.25
56.5
56.75
57
57.25
57.5
57.75
58
58.25
58.5
58.75
59
59.25
59.5
59.75
60	March
60.25
60.5
60.75
61
61.25
61.5
61.75
62
62.25
62.5
62.75
63
63.25
63.5
63.75
64
64.25
64.5
64.75
65
65.25
65.5
65.75
66
66.25
66.5
66.75
67
67.25
67.5
67.75
68
68.25
68.5
68.75
69
69.25
69.5
69.75
70
70.25
70.5
70.75
71
71.25
71.5
71.75
72
72.25
72.5
72.75
73
73.25
73.5
73.75
74
74.25
74.5
74.75
75
75.25
75.5
75.75
76
76.25
76.5
76.75
77
77.25
77.5
77.75
78
78.25
78.5
78.75
79
79.25
79.5
79.75
80
80.25
80.5
80.75
81
81.25
81.5
81.75
82
82.25
82.5
82.75
83
83.25
83.5
83.75
84
84.25
84.5
84.75
85
85.25
85.5
85.75
86
86.25
86.5
86.75
87
87.25
87.5
87.75
88
88.25
88.5
88.75
89
89.25
89.5
89.75
90
90.25
90.5
90.75
91	April
91.25
91.5
91.75
92
92.25
92.5
92.75
93
93.25
93.5
93.75
94
94.25
94.5
94.75
95
95.25
95.5
95.75
96
96.25
96.5
96.75
97
97.25
97.5
97.75
98
98.25
98.5
98.75
99
99.25
99.5
99.75
100
100.25
100.5
100.75
101
101.25
101.5
101.75
102
102.25
102.5
102.75
103
103.25
103.5
103.75
104
104.25
104.5
104.75			10
105			33
105.25			40
105.5			53
105.75			62
106			67
106.25			83
106.5			90
106.75			90
107			90	10
107.25			90	20
107.5			90	40
107.75			90	54
108			90	77
108.25			90	83
108.5			90	90
108.75			90	90
109			90	90
109.25			90	90
109.5			90	90
109.75			90	90
110		90	90	90
110.25		90	90	90
110.5		90	90	90
110.75		90	90	90
111		90	90	90
111.25		90	90	90
111.5		90	90	90
111.75		90	90	90
112		90	90	90
112.25		90	90	90
112.5		90	90	90
112.75		90	90	90
113		90	90	90
113.25		83	90	90
113.5		90	90	90
113.75		74	90	90
114		62	90	90
114.25		62	90	90
114.5		74	90	90
114.75		58	90	90
115		74	90	90
115.25		90	90	90
115.5		90	90	90
115.75		90	90	90
116		90	90	90
116.25		90	90	90
116.5		90	90	90
116.75		90	90	90
117		90	90	90
117.25		90	90	90
117.5		90	90	90
117.75		90	90	90
118		90	90	90
118.25		90	90	90
118.5		90	90	90
118.75		90	90	90
119		90	90	90
119.25		90	90	90
119.5		90	90	90
119.75		83	90	90
120		90	90	90
120.25		83	90	90
120.5		67	90	90
120.75		62	90	90
121	May	62	90	90
121.25		62	90	90
121.5		62	97	90
121.75		53	97	90
122		53	97	90
122.25		53	97	90
122.5		53	97	90
122.75		53	97	90
123		53	97	90
123.25		53	97	90
123.5		53	97	90
123.75		74	97	90
124		90	97	90
124.25		90	103	90
124.5		90	107	90
124.75		90	107	90
125		90	107	90
125.25		90	103	90
125.5		90	97	90
125.75		90	107	90
126		90	107	90
126.25		90	123	90
126.5		90	123	97
126.75		90	123	97
127		90	126	97
127.25		90	123	97
127.5		90	123	97
127.75		90	123	90
128		90	123	90
128.25		90	123	90
128.5		90	123	90
128.75		90	123	90
129		90	123	90
129.25		90	123	90
129.5		90	123	90
129.75		90	123	90
130		90	126	90
130.25		90	126	90
130.5		90	126	90
130.75		90	126	90
131		90	126	90
131.25		90	126	90
131.5		90	126	90		1
131.75		90	128	90		1
132		90	126	90		1
132.25		90	120	90		22
132.5		90	133	90		22
132.75		90	133	90		22
133		103	133	90		22
133.25		103	133	90		22
133.5		107	128	90		22
133.75		123	133	90		22
134		123	126	90		22
134.25		118	126	90		22
134.5		103	123	90		22
134.75		103	107	90		22
135		90	90	90		22
135.25		90	90	90		22
135.5		90	90	90		30
135.75		90	90	90	10	30
136		90	90	53	19	30
136.25		90	90	53	22	30
136.5		90	90	45	22	30
136.75		90	90	40	22	30
137		90	90	40	22	30
137.25		90	90	40	33	30
137.5		74	90	40	40	30
137.75		67	90	20	54	54
138		67	67	10	62	54
138.25		53	62		67	54
138.5		40	53		67	67
138.75		33	40		67	54
139		20	40		67	40
139.25		10	40		67	40
139.5			40		67	30
139.75			33		67	30
140			22		62	30
140.25			19		58	30
140.5			10		54	30
140.75					40	30
141					40	33	10
141.25					33	33	19
141.5					33	33	22	10
141.75					33	33	33	19
142					33	33	33	22
142.25					33	33	33	33
142.5					33	33	33	33
142.75					40	33	33	40
143					40	33	40	40
143.25					40	33	40	40
143.5					40	33	40	40
143.75					40	33	40	40
144					40	40	40	40
144.25					40	40	40	40
144.5					40	40	40	40
144.75					40	40	53	45
145					40	40	58	45
145.25					40	40	58	45
145.5					40	40	62	45
145.75					57	40	53	45
146					67	40	53	45
146.25					67	40	40	45
146.5					67	40	40	45
146.75					67	40	40	45
147					67	40	40	45
147.25					57	40	40	45
147.5					54	38	40	45
147.75					40	38	40	45
148					40	38	40	45
148.25					22	38	40	45
148.5					22	38	40	45
148.75					22	38	40	45
149					22	38	40	45
149.25					22	38	40	45
149.5					22	38	40	45
149.75					22	38	40	45
150					22	38	40	45
150.25					22	38	40	45
150.5					22	38	40	45
150.75					22	38	40	45
151					22	40	40	45
151.25					22	40	40	45
151.5					22	40	40	45
151.75					22	40	33	45
152	June				22	40	33	45
152.25					22	40	33	45
152.5					22	40	33	45
152.75					22	40	33	45
153					22	40	33	45
153.25					22	40	33	40
153.5					22	40	33	40
153.75					22	40	33	40
154					22	40	33	40
154.25					22	40	33	40
154.5					22	40	33	40
154.75					22	40	33	40
155					22	40	33	40
155.25					22	40	33	40
155.5					22	40	33	40
155.75					22	40	33	40
156					22	40	40	40
156.25					22	40	40	40
156.5					22	40	40	40
156.75					22	30	40	40
157					22	30	40	40
157.25					22	30	40	40
157.5					22	30	40	40
157.75					22	30	40	40
158					22	30	40	40
158.25					22	30	40	40
158.5					22	30	40	40
158.75					22	30	40	40
159					22	30	40	40
159.25					22	30	40	40
159.5					22	30	40	40
159.75					22	30	40	40
160					22	30	40	40
160.25					22	30	40	40
160.5					22	30	40	40
160.75					22	30	40	40
161					22	30	40	40
161.25					22	30	40	53
161.5					22	30	40	53
161.75					22	30	40	40
162					22	30	40	53
162.25					22	30	40	53
162.5					22	30	40	53
162.75					22	30	40	53
163					22	30	40	62
163.25					22	30	40	67
163.5					22	30	40	67
163.75					22	30	33	67
164					22	30	33	57
164.25					22	30	33	54
164.5					22	30	33	40
164.75					22	30	33	40
165					22	30	33	35
165.25					22	30	33	35
165.5					22	30	33	35
165.75					22	30	33	35
166					22	30	33	35
166.25					22	30	33	35
166.5					22	30	33	35
166.75					22	30	33	35
167					22	30	33	35
167.25					33	30	33	35
167.5					33	30	33	35
167.75					33	30	33	35
168					53	30	33	35
168.25					53	30	33	35
168.5					58	33	33	35
168.75					62	33	33	35
169					62	33	33	35
169.25					62	33	33	35
169.5					58	33	33	35
169.75					54	33	33	35
170					40	33	33	35
170.25					40	33	33	35
170.5					40	33	33	35
170.75					40	33	33	35
171					33	33	33	35
171.25					33	33	33	35
171.5					33	33	33	35
171.75					33	33	33	35
172					22	33	33	35
172.25					22	33	33	35
172.5					22	33	33	35
172.75					33	33	33	35
173					33	33	33	35
173.25					33	33	33	35
173.5					33	33	33	35
173.75					33	33	33	35
174					33	33	33	35
174.25					33	33	33	35
174.5					33	33	33	35
174.75					33	40	33	40
175					33	40	33	40
175.25					33	40	33	40
175.5					33	40	33	40
175.75					33	40	33	40
176					33	40	33	33
176.25					33	40	33	33
176.5					33	40	33	33
176.75					33	40	33	33
177					33	40	33	40
177.25					33	40	33	53
177.5					33	40	33	58
177.75					33	40	33	54
178					33	40	33	40
178.25					33	40	33	40
178.5					33	40	33	40
178.75					33	40	33	40
179					33	40	33	40
179.25					33	40	33	40
179.5					33	40	33	40
179.75					33	40	33	40
180					33	40	33	40
180.25					33	33	33	40
180.5					33	33	33	40
180.75					33	33	33	40
181					33	33	33	40
181.25					33	33	33	40
181.5					33	33	33	33
181.75					33	33	33	33
182	July				33	33	33	33
182.25					33	33	33	33
182.5					33	33	33	33
182.75					33	33	33	33
183					33	33	33	33
183.25					33	33	33	33
183.5					33	33	33	33
183.75					33	33	33	33
184					33	33	33	33
184.25					33	33	33	33
184.5					33	33	33	33
184.75					33	33	33	33
185					33	33	33	33
185.25					40	33	33	33
185.5					40	38	33	33
185.75					45	38	33	33
186					45	38	33	33
186.25					45	38	33	33
186.5					40	38	33	33
186.75					40	38	33	33
187					40	38	33	33
187.25					40	38	33	33
187.5					40	38	33	33
187.75					40	38	33	33
188					40	38	33	33
188.25					40	38	33	33
188.5					40	38	33	33
188.75					40	38	33	33
189					40	38	33	33
189.25					40	38	33	33
189.5					40	38	33	33
189.75					45	38	33	33
190					54	38	33	33
190.25					58	38	33	33
190.5					58	38	33	33
190.75					54	38	33	33
191					54	38	33	33
191.25					40	38	33	33
191.5					40	38	33	33
191.75					40	38	33	33
192					40	38	33	40
192.25					40	38	33	40
192.5					40	38	33	40
192.75					45	38	33	40
193					53	38	33	40
193.25					40	38	33	40
193.5					40	38	33	40
193.75					40	38	33	40
194					40	38	33	40
194.25					40	38	33	40
194.5					40	38	33	40
194.75					40	38	33	40
195					40	38	33	40
195.25					40	38	33	40
195.5					40	38	33	40
195.75					40	38	33	40
196					40	38	33	40
196.25					40	38	33	40
196.5					40	38	33	40
196.75					40	38	33	40
197					40	38	33	40
197.25					40	38	33	40
197.5					40	38	33	40
197.75					40	38	33	40
198					40	38	33	40
198.25					40	38	33	40
198.5					40	38	33	40
198.75					40	38	33	40
199					40	38	33	40
199.25					40	38	33	40
199.5					40	38	33	40
199.75					40	38	33	40
200					40	38	33	40
200.25					40	38	33	40
200.5					40	38	33	40
200.75					40	38	33	40
201					40	38	33	40
201.25					40	38	33	40
201.5					40	38	33	40
201.75					40	38	33	40
202					40	38	33	40
202.25					40	38	33	40
202.5					40	38	33	40
202.75					40	38	33	40
203					40	38	33	40
203.25					40	38	33	40
203.5					40	38	33	40
203.75					40	38	33	40
204					40	38	33	40
204.25					40	33	33	40
204.5					40	33	33	40
204.75					40	33	33	40
205					40	33	33	40
205.25					40	33	33	40
205.5					40	33	33	40
205.75					40	33	33	40
206					40	33	33	40
206.25					40	33	33	40
206.5					40	33	33	40
206.75					40	33	33	40
207					40	33	33	40
207.25					40	33	33	40
207.5					40	33	33	40
207.75					40	33	33	40
208					40	33	33	40
208.25					40	33	33	40
208.5					40	33	33	40
208.75					40	33	33	40
209					40	33	33	40
209.25					40	33	33	40
209.5					40	33	33	40
209.75					40	33	33	40
210					40	33	33	35
210.25					40	33	33	35
210.5					40	33	33	35
210.75					40	33	33	35
211					40	33	33	35
211.25					40	33	33	35
211.5					40	33	33	35
211.75					40	33	33	35
212					40	33	33	35
212.25					40	33	33	35
212.5					40	33	33	35
212.75					40	33	33	35
213	August				40	33	33	35
213.25					40	33	33	35
213.5					40	33	33	35
213.75					40	33	33	35
214					40	33	33	35
214.25					58	33	33	35
214.5					53	33	33	35
214.75					53	33	33	35
215					53	33	33	35
215.25					53	33	33	35
215.5					53	33	33	35
215.75					53	33	33	35
216					53	33	33	35
216.25					53	33	33	40
216.5					53	33	33	40
216.75					53	33	33	40
217					53	33	33	40
217.25					53	33	33	40
217.5					53	33	33	40
217.75					53	33	33	40
218					53	33	33	40
218.25					53	33	33	40
218.5					53	33	33	40
218.75					53	40	33	40
219					54	40	33	40
219.25					54	40	33	40
219.5					53	40	33	40
219.75					53	40	33	40
220					53	40	33	40
220.25					53	40	33	40
220.5					58	40	33	40
220.75					67	40	33	40
221					53	40	33	40
221.25					53	40	33	40
221.5					53	40	33	40
221.75					53	40	40	40
222					53	40	40	40
222.25					53	40	40	40
222.5					58	40	40	40
222.75					53	40	40	40
223					53	40	40	40
223.25					53	40	40	40
223.5					53	40	40	54
223.75					53	40	40	58
224					53	40	40	67
224.25					53	40	40	90
224.5					53	54	40	103
224.75					53	58	40	97
225					53	67	40	107
225.25					53	67	53	107
225.5					53	90	53	107
225.75					53	90	53	107
226					53	97	53	111
226.25					53	107	62	111
226.5					53	120	62	120
226.75					53	120	74	120
227					53	120	90	123
227.25					53	120	103	123
227.5					53	120	107	126
227.75					53	126	107	120
228					53	126	103	128
228.25					53	126	90	128
228.5					53	120	83	137
228.75					53	111	83	137
229					53	111	90	143
229.25					53	97	90	137
229.5					53	90	97	137
229.75					53	90	97	137
230					53	90	97	143
230.25					53	90	97	143
230.5					53	90	97	143
230.75					53	90	90	143
231					53	90	90	143
231.25					53	83	107	143
231.5					53	83	107	133
231.75					53	83	107	133
232					53	74	120	133
232.25					53	67	120	133
232.5					53	67	120	133
232.75					53	67	120	133
233					53	67	120	137
233.25					53	67	120	137
233.5					54	67	111	137
233.75					58	67	107	143
234					58	67	97	143
234.25					53	67	107	137
234.5					58	67	107	137
234.75					67	67	107	137
235					67	67	111	137
235.25					67	67	111	143
235.5					58	67	111	143
235.75					54	67	111	143
236					53	67	107	143
236.25					53	67	107	143
236.5					53	67	107	143
236.75					53	67	107	143
237					58	67	107	143
237.25					67	67	107	143
237.5					67	67	107	143
237.75					67	67	107	143
238					67	67	123	143
238.25					53	67	126	143
238.5					53	67	126	143
238.75					53	74	126	143
239					53	90	126	143
239.25					53	97	128	137
239.5					54	107	136	137
239.75					58	120	143	137
240					58	120	143	143
240.25					58	120	143	143
240.5					67	120	143	143
240.75					67	128	143	143
241					67	128	143	143
241.25					67	126	143	143
241.5					67	128	136	143
241.75					67	128	128	143
242					90	126	126	143
242.25					90	128	123	143
242.5					90	120	120	143
242.75					97	107	120	143
243					90	97	120	143
243.25					103	107	120	143
243.5					107	107	120	143
243.75					107	120	120	143
244	September				107	120	120	143
244.25					120	126	120	143
244.5					120	128	120	143
244.75					107	128	120	143
245					90	128	120	143
245.25					90	136	120	143
245.5					67	136	120	143
245.75					54	136	120	143
246					53	136	128	143
246.25					53	136	128	143
246.5					53	140	128	143
246.75					53	140	128	143
247					53	140	136	143
247.25					53	140	136	143
247.5					53	140	136	143
247.75					53	140	136	143
248					53	140	136	143
248.25					54	140	136	143
248.5					58	140	126	143
248.75					54	140	128	143
249					54	140	128	143
249.25					54	140	128	143
249.5					54	140	136	137
249.75					54	140	136	137
250					54	140	136	137
250.25					54	140	136	137
250.5					54	140	136	137
250.75					54	140	136	137
251					67	140	136	137
251.25					67	140	136	137
251.5					67	140	136	137
251.75					67	140	136	137
252					67	140	136	137
252.25					67	140	136	137
252.5					58	140	136	137
252.75					54	140	136	137
253					53	140	136	137
253.25					53	140	136	137
253.5					62	143	136	137
253.75					62	143	143	137
254					67	143	136	137
254.25					62	143	133	137
254.5					67	143	126	137
254.75					67	143	128	137
255					67	143	133	137
255.25					67	143	128	137
255.5					67	143	126	137
255.75					67	143	133	137
256					62	143	136	137
256.25					53	143	143	137
256.5					54	143	143	137
256.75					58	143	143	137
257					62	143	143	137
257.25					62	143	143	137
257.5					67	143	143	137
257.75					67	143	143	133
258					67	143	143	133
258.25					67	143	143	137
258.5					67	143	143	137
258.75					67	143	143	137
259					67	143	143	137
259.25					67	136	143	137
259.5					58	133	143	133
259.75					53	136	143	137
260					53	136	143	137
260.25					53	143	143	137
260.5					54	143	143	137
260.75					62	143	143	133
261					62	143	143	133
261.25					67	143	143	137
261.5					62	143	143	137
261.75					54	143	143	137
262					54	143	143	137
262.25					54	143	143	137
262.5					54	143	143	137
262.75					54	143	143	143
263					54	143	143	137
263.25					54	143	143	137
263.5					54	135	143	137
263.75					54	135	143	133
264					54	135	143	123
264.25					54	135	143	123
264.5					62	143	143	120
264.75					62	143	143	123
265					62	143	143	123
265.25					62	143	143	137
265.5					62	135	143	133
265.75					62	135	135	137
266					90	135	135	137
266.25					97	135	135	137
266.5					107	135	135	143
266.75					107	135	135	137
267					107	135	135	137
267.25					120	143	135	137
267.5					132	143	135	133
267.75					123	143	143	126
268					120	143	143	120
268.25					107	143	135	120
268.5					97	136	135	128
268.75					90	128	135	128
269					90	128	135	133
269.25					90	128	135	133
269.5					83	133	135	137
269.75					83	126	135	137
270					75	126	143	137
270.25					75	128	133	137
270.5					62	133	128	143
270.75					58	136	128	137
271					54	143	128	133
271.25					53	143	128	133
271.5					53	143	136	133
271.75					53	143	143	133
272					54	143	143	133
272.25					54	143	143	133
272.5					54	143	143	133
272.75					54	143	143	133
273					54	143	143	133
273.25					53	143	143	128
273.5					54	143	143	128
273.75					53	143	143	128
274	October				53	143	143	128
274.25					53	143	143	128
274.5					53	143	143	133
274.75					53	143	143	137
275					53	143	143	133
275.25					53	143	143	133
275.5					53	143	143	133
275.75					53	143	143	133
276					53	143	143	133
276.25					53	143	143	133
276.5					53	143	143	133
276.75					53	143	143	133
277					53	143	143	133
277.25					53	135	143	133
277.5					53	135	143	133
277.75					53	135	143	133
278					53	135	143	133
278.25					53	135	143	133
278.5					53	143	143	133
278.75					53	143	143	133
279					53	143	143	133
279.25					53	135	143	133
279.5					53	135	143	133
279.75					53	135	143	133
280					53	135	143	133
280.25					53	143	143	133
280.5					53	143	143	133
280.75					53	143	133	133
281					54	143	136	133
281.25					54	143	143	133
281.5					54	143	143	133
281.75					54	143	143	133
282					54	143	143	133
282.25					54	143	143	133
282.5					54	143	136	133
282.75					54	133	126	133
283					54	120	120	133
283.25					54	107	107	133
283.5					54	107	90	137
283.75					54	107	83	137
284					54	107	83	133
284.25					54	107	74	137
284.5					54	107	67	143
284.75					54	107	53	143
285					54	107	53	143
285.25					54	107	53	143
285.5					54	90	40	143
285.75					54	83	40	143
286					54	67	33	143
286.25					54	62	22	143
286.5					54	62	22	137
286.75					54	58	19	123
287					54	54	10	103
287.25					54	40		97
287.5					54	33		90
287.75					54	22		83
288					54	19		62
288.25					54	10		53
288.5					54			53
288.75					54			40
289					54			33
289.25					54			22
289.5					54			19
289.75					54			10
290					54
290.25					54
290.5					54
290.75					54
291					54
291.25					54
291.5					54
291.75					54
292					54
292.25					54
292.5					54
292.75					54
293					54
293.25					54
293.5					54
293.75					54
294					54
294.25					54
294.5					54
294.75					54
295					54
295.25					54
295.5					54
295.75					54
296					54
296.25					54
296.5					54
296.75					54
297					54
297.25					54
297.5					54
297.75					54
298					54
298.25					54
298.5					54
298.75					54
299					54
299.25					54
299.5					54
299.75					54
300					54
300.25					54
300.5					54
300.75					54
301					54
301.25					54
301.5					54
301.75					54
302					54
302.25					54
302.5					54
302.75					54
303					54
303.25					54
303.5					54
303.75					54
304					54
304.25					54
304.5					53
304.75					54
305	November				54
305.25					54
305.5					54
305.75					54
306					53
306.25					53
306.5					53
306.75					53
307					43
307.25					43
307.5					43
307.75					43
308					43
308.25					43
308.5					43
308.75					43
309					43
309.25					43
309.5					43
309.75					43
310					43
310.25					43
310.5					43
310.75					43
311					43
311.25					43
311.5					43
311.75					43
312					43
312.25					43
312.5					40
312.75					40
313					33
313.25					33
313.5					22
313.75					19
314					10
314.25
314.5
314.75
315
315.25
315.5
315.75
316
316.25
316.5
316.75
317
317.25
317.5
317.75
318
318.25
318.5
318.75
319
319.25
319.5
319.75
320
320.25
320.5
320.75
321
321.25
321.5
321.75
322
322.25
322.5
322.75
323
323.25
323.5
323.75
324
324.25
324.5
324.75
325
325.25
325.5
325.75
326
326.25
326.5
326.75
327
327.25
327.5
327.75
328
328.25
328.5
328.75
329
329.25
329.5
329.75
330
330.25
330.5
330.75
331
331.25
331.5
331.75
332
332.25
332.5
332.75
333
333.25
333.5
333.75
334
334.25
334.5
334.75
335	December
335.25
335.5
335.75
336
336.25
336.5
336.75
337
337.25
337.5
337.75
338
338.25
338.5
338.75
339
339.25
339.5
339.75
340
340.25
340.5
340.75
341
341.25
341.5
341.75
342
342.25
342.5
342.75
343
343.25
343.5
343.75
344
344.25
344.5
344.75
345
345.25
345.5
345.75
346
346.25
346.5
346.75
347
347.25
347.5
347.75
348
348.25
348.5
348.75
349
349.25
349.5
349.75
350
350.25
350.5
350.75
351
351.25
351.5
351.75
352
352.25
352.5
352.75
353
353.25
353.5
353.75
354
354.25
354.5
354.75
355
355.25
355.5
355.75
356
356.25
356.5
356.75
357
357.25
357.5
357.75
358
358.25
358.5
358.75
359
359.25
359.5
359.75
360
360.25
360.5
360.75
361
361.25
361.5
361.75
362
362.25
362.5
362.75
363
363.25
363.5
363.75
364
364.25
364.5
364.75
365
365.25
365.5
365.75
